# Supplementary material for: Emergence of a Multidrug-Resistant Hypervirulent Klebsiella pneumoniae Sequence Type 23 Strain with a Rare blaCTX-M-24-Harboring Virulence Plasmid
Source: Antimicrob Agents Chemother. 2019 Feb 26;63(3):e02273-18. doi: 10.1128/AAC.02273-18 (PMC6395898; doi:10.1128/AAC.02273-18)
Supplement: Supplemental file 2 [file AAC.02273-18-s0002.xls]

## Sheet: p11492-vir-CTXM
Table S5. Detialed annotation of p11492-vir-CTXM.
Location	Start	Stop	Strand	Length	Type	Classification	Group	Gene_name	Product
p11492-vir-CTXM	1	1011	+	1011	CDS	Backbone: Plasmid replication		repA	replication protein A
p11492-vir-CTXM	1247	1402	-	156	CDS	Backbone: Plasmid maintenance			Hypothetical protein
p11492-vir-CTXM	1567	1836	-	270	CDS	Backbone: Plasmid maintenance			Hypothetical protein
p11492-vir-CTXM	1833	2488	-	656	CDS	Backbone: Plasmid maintenance			Probable site-specific recombinase
p11492-vir-CTXM	2722	2919	+	198	CDS	Backbone: Plasmid maintenance			Hypothetical protein
p11492-vir-CTXM	2944	3306	+	363	CDS	Backbone: Plasmid maintenance			Hypothetical protein
p11492-vir-CTXM	3331	3870	-	540	CDS	Backbone: Plasmid maintenance			Hypothetical protein
p11492-vir-CTXM	3855	4061	-	207	CDS	Backbone: Plasmid maintenance			Hypothetical protein
p11492-vir-CTXM	4078	4719	-	642	CDS	Accessory modules		ΔtnpA	Truncated transposase
p11492-vir-CTXM	4831	5148	-	318	CDS	Accessory modules		ΔtnpB	Truncated transposase
p11492-vir-CTXM	5513	7466	+	1954	mobile_element	Accessory modules:ISSen8	ISSen8	ISSen8	Insertion sequence: ISSen8
p11492-vir-CTXM	5513	5532	+	20	repeat_region	Accessory modules:ISSen8	ISSen8	IRL_ISSen8	ISSen8 inverted repeat left
p11492-vir-CTXM	5599	6621	+	1023	CDS	Accessory modules:ISSen8	ISSen8	tnpA	ISSen8 transposase
p11492-vir-CTXM	6621	7400	+	780	CDS	Accessory modules:ISSen8	ISSen8	istB	ATP-binding protein
p11492-vir-CTXM	7440	7466	+	27	repeat_region	Accessory modules:ISSen8	ISSen8	IRR_ISSen8	ISSen8 inverted repeat right
p11492-vir-CTXM	7473	8186	-	714	mobile_element	Accessory modules:ΔISSen4	ΔISSen4	ΔISSen4	Insertion sequence: ISSen4
p11492-vir-CTXM	7473	7888	-	416	misc_feature	Accessory modules:ΔISSen4	ΔISSen4	ΔtnpB	Truncated ISSen4 transposase
p11492-vir-CTXM	7852	8115	-	264	CDS	Accessory modules:ΔISSen4	ΔISSen4	tnpA	ISSen4 transposase
p11492-vir-CTXM	8173	8186	-	14	repeat_region	Accessory modules:ΔISSen4	ΔISSen4	IRL_ISSen4	ISSen4 inverted repeat left
p11492-vir-CTXM	8184	8735	-	552	CDS	Backbone: Plasmid maintenance		rpsJ	30S ribosomal protein S10
p11492-vir-CTXM	8754	9377	-	624	CDS	Backbone: Plasmid maintenance			Hypothetical protein
p11492-vir-CTXM	9427	9756	-	330	CDS	Backbone: Plasmid maintenance			Hypothetical protein
p11492-vir-CTXM	9747	10187	-	441	CDS	Backbone: Plasmid maintenance			Hypothetical protein
p11492-vir-CTXM	10184	11215	-	1032	CDS	Backbone: Plasmid maintenance		parB	Plasmid partition protein B
p11492-vir-CTXM	11215	12105	-	891	CDS	Backbone: Plasmid maintenance		parA	Plasmid partition protein A
p11492-vir-CTXM	12605	12853	-	249	CDS	Backbone: Plasmid maintenance		dnaJ	Molecular chaperone protein DnaJ
p11492-vir-CTXM	13039	14787	+	1749	CDS	Backbone: Plasmid maintenance			Hypothetical protein
p11492-vir-CTXM	14959	15189	-	231	CDS	Backbone: Plasmid maintenance			Hypothetical protein
p11492-vir-CTXM	15180	16166	+	987	CDS	Backbone: Plasmid maintenance			putative cytoplasmic protein
p11492-vir-CTXM	16311	17114	-	804	CDS	Backbone: Plasmid maintenance		resD	Resolvase
p11492-vir-CTXM	17087	17992	-	906	CDS	Backbone: Plasmid maintenance			Hypothetical protein
p11492-vir-CTXM	17949	18311	-	363	CDS	Backbone: Plasmid maintenance			Hypothetical protein
p11492-vir-CTXM	18511	18735	+	225	CDS	Backbone: Plasmid maintenance			Hypothetical protein
p11492-vir-CTXM	18832	19842	-	1011	CDS	Backbone: Plasmid maintenance		yeaP	Probable diguanylate cyclase YeaP
p11492-vir-CTXM	20380	21351	+	972	CDS	Backbone: Plasmid maintenance		mcrA	5-methylcytosine-specific restriction enzyme A
p11492-vir-CTXM	21678	21983	+	306	CDS	Backbone: Plasmid maintenance			Hypothetical protein
p11492-vir-CTXM	22232	22885	-	654	CDS	Backbone: Plasmid maintenance		silE	Silver-binding protein SilE
p11492-vir-CTXM	22914	24425	-	1512	CDS	Backbone: Plasmid maintenance		cusS	Sensor kinase CusS
p11492-vir-CTXM	24382	25086	-	705	CDS	Backbone: Plasmid maintenance		cusR	Transcriptional regulatory protein CusR
p11492-vir-CTXM	25018	26637	+	1620	CDS	Backbone: Plasmid maintenance		cusC	Cation efflux system protein CusC
p11492-vir-CTXM	26642	27028	+	387	CDS	Backbone: Plasmid maintenance		cusF	Cation efflux system protein CusF
p11492-vir-CTXM	27142	28434	+	1293	CDS	Backbone: Plasmid maintenance		cusB	Cation efflux system protein CusB
p11492-vir-CTXM	28415	31591	+	3177	CDS	Backbone: Plasmid maintenance		cusA	Cation efflux system protein CusA
p11492-vir-CTXM	31672	32118	+	447	CDS	Backbone: Plasmid maintenance		copG	Copper resistance protein, CopG
p11492-vir-CTXM	32203	34692	+	2490	CDS	Backbone: Plasmid maintenance		silP	Silver exporting P-type ATPase
p11492-vir-CTXM	34733	34930	+	198	CDS	Backbone: Plasmid maintenance			Hypothetical protein
p11492-vir-CTXM	34964	35701	-	738	CDS	Backbone: Plasmid maintenance		envC	Membrane-bound metallopeptidase
p11492-vir-CTXM	35968	36435	-	468	CDS	Backbone: Plasmid maintenance		pcoE	Copper resistance protein pcoE
p11492-vir-CTXM	36663	38486	+	1824	CDS	Backbone: Plasmid maintenance		copA	Copper resistance protein A
p11492-vir-CTXM	38483	39382	+	900	CDS	Backbone: Plasmid maintenance		copB	Copper resistance protein B
p11492-vir-CTXM	39422	39802	+	381	CDS	Backbone: Plasmid maintenance		copC	Copper resistance protein C
p11492-vir-CTXM	39804	40736	+	933	CDS	Backbone: Plasmid maintenance		copD	Copper resistance protein D
p11492-vir-CTXM	40776	41471	+	696	CDS	Backbone: Plasmid maintenance		pcoR	Transcriptional regulatory protein pcoR
p11492-vir-CTXM	41444	42868	+	1425	CDS	Backbone: Plasmid maintenance		pcoS	Probable sensor protein PcoS
p11492-vir-CTXM	43119	53508	-	10390	mobile_element	Accessory modules:Tn6418		Tn6418	Transposon: Tn6418
p11492-vir-CTXM	43119	43140	-	22	repeat_region	Accessory modules:Tn6418	ΔTn21	IRR_Tn21-3'	Tn21 inverted repeat right, 3' fragment
p11492-vir-CTXM	43141	44467	-	1327	mobile_element	Accessory modules:Tn6418	IS5075	IS5075	Insertion sequence: IS5075
p11492-vir-CTXM	43144	43155	-	12	repeat_region	Accessory modules:Tn6418	IS5075	IRR_IS5075	IS5075 inverted repeat right
p11492-vir-CTXM	43396	44400	-	1005	CDS	Accessory modules:Tn6418	IS5075	tnpA	IS5075 transposase
p11492-vir-CTXM	44449	44460	-	12	repeat_region	Accessory modules:Tn6418	IS5075	IRL_IS5075	IS5075 inverted repeat left
p11492-vir-CTXM	44468	44483	-	16	repeat_region	Accessory modules:Tn6418	ΔTn21	IRR_Tn21-5'	Tn21 inverted repeat right, 5' fragment
p11492-vir-CTXM	44491	44925	-	435	CDS	Accessory modules:Tn6418		merR	Mercuric regulatory protein MerR
p11492-vir-CTXM	44987	47416	+	2430	CDS	Accessory modules:Tn6418			Copper-translocating P-type ATPase
p11492-vir-CTXM	47413	48489	+	1077	CDS	Accessory modules:Tn6418		lspA	Lipoprotein signal peptidase
p11492-vir-CTXM	48556	52159	-	3604	mobile_element	Accessory modules:Tn6418	ΔTn5036-like	ΔTn5036-like	Insertion sequence: ΔTn5036-like
p11492-vir-CTXM	48559	49176	+	618	CDS	Accessory modules:Tn6418	ΔTn5036-like	tnpR	Tn5036-like resolvase
p11492-vir-CTXM	49179	52148	-	2970	CDS	Accessory modules:Tn6418	ΔTn5036-like	tnpA	Tn5036-like transposase
p11492-vir-CTXM	52144	52159	-	16	repeat_region	Accessory modules:Tn6418	ΔTn5036-like	IRL_Tn5036-like	Tn5036-like inverted repeat left
p11492-vir-CTXM	52144	52159	+	16	repeat_region	Accessory modules:Tn6418	ΔTn21	IRR_Tn21-5'	Tn21 inverted repeat right, 5' fragment
p11492-vir-CTXM	52160	53486	+	1327	mobile_element	Accessory modules:Tn6418	IS5075	IS5075	Insertion sequence: IS5075
p11492-vir-CTXM	52167	52178	+	12	repeat_region	Accessory modules:Tn6418	IS5075	IRR_IS5075	IS5075 inverted repeat right
p11492-vir-CTXM	52227	53231	+	1005	CDS	Accessory modules:Tn6418	IS5075	tnpA	IS5075 transposase
p11492-vir-CTXM	53472	53483	+	12	repeat_region	Accessory modules:Tn6418	IS5075	IRL_IS5075	IS5075 inverted repeat left
p11492-vir-CTXM	53487	53508	+	22	repeat_region	Accessory modules:Tn6418	ΔTn21	IRR_Tn21-3'	Tn21 inverted repeat right, 3' fragment
p11492-vir-CTXM	53678	54106	-	429	CDS	Backbone: Plasmid maintenance		ssb	Single-stranded DNA-binding protein
p11492-vir-CTXM	54413	54907	-	495	CDS	Backbone: Plasmid maintenance			Nuclease
p11492-vir-CTXM	55342	56034	+	693	CDS	Backbone: Plasmid maintenance			Hypothetical protein
p11492-vir-CTXM	56272	56457	+	186	CDS	Backbone: Plasmid maintenance			Hypothetical protein
p11492-vir-CTXM	56887	57105	+	219	CDS	Backbone: Plasmid maintenance			Hypothetical protein
p11492-vir-CTXM	57405	58172	-	768	mobile_element	Accessory modules:IS1A	IS1A	IS1A	Insertion sequence: IS1A
p11492-vir-CTXM	57405	57427	-	23	repeat_region	Accessory modules:IS1A	IS1A	IRR_IS1A	IS1A inverted repeat right
p11492-vir-CTXM	57420	57923	-	504	CDS	Accessory modules:IS1A	IS1A	insB	IS1A transposase
p11492-vir-CTXM	57842	58117	-	276	CDS	Accessory modules:IS1A	IS1A	insA	IS1A transposase
p11492-vir-CTXM	58155	58172	-	18	repeat_region	Accessory modules:IS1A	IS1A	IRL_IS1A	IS1A inverted repeat left
p11492-vir-CTXM	58266	58646	-	381	CDS	Backbone: Plasmid maintenance			Hypothetical protein
p11492-vir-CTXM	58733	59335	-	603	CDS	Backbone: Plasmid maintenance			Hypothetical protein
p11492-vir-CTXM	58764	59348	+	585	CDS	Backbone: Plasmid maintenance			Hypothetical protein
p11492-vir-CTXM	59277	59747	-	471	CDS	Backbone: Plasmid maintenance		samB	samB family protein
p11492-vir-CTXM	59878	60138	-	261	CDS	Backbone: Plasmid maintenance			Hypothetical protein
p11492-vir-CTXM	59969	60247	+	279	CDS	Backbone: Plasmid maintenance			Hypothetical protein
p11492-vir-CTXM	60244	60414	-	171	CDS	Backbone: Plasmid maintenance		ybbB1	Fe(3+)-citrate ABC transporter substrate-binding protein
p11492-vir-CTXM	60474	62714	-	2241	CDS	Backbone: Plasmid maintenance		fecA	Fe(3+) dicitrate transport protein FecA
p11492-vir-CTXM	63119	63670	-	552	CDS	Backbone: Plasmid maintenance		fecR	Protein fecR
p11492-vir-CTXM	63637	64158	-	522	CDS	Backbone: Plasmid maintenance		fecI	Probable RNA polymerase sigma factor FecI
p11492-vir-CTXM	64398	64589	+	192	CDS	Backbone: Plasmid maintenance			Hypothetical protein
p11492-vir-CTXM	64697	65056	+	360	CDS	Backbone: Plasmid maintenance			Truncated IS66 transposase
p11492-vir-CTXM	65458	66784	+	1327	mobile_element	Accessory modules:IS5075	IS5075	IS5075	Insertion sequence: IS5075
p11492-vir-CTXM	65465	65476	+	12	repeat_region	Accessory modules:IS5075	IS5075	IRL_IS5075	IS5075 inverted repeat left
p11492-vir-CTXM	65525	66529	+	1005	CDS	Accessory modules:IS5075	IS5075	tnpA	IS5075 transposase
p11492-vir-CTXM	66770	66781	+	12	repeat_region	Accessory modules:IS5075	IS5075	IRR_IS5075	IS5075 inverted repeat right
p11492-vir-CTXM	66784	67605	+	822	CDS	Backbone: Plasmid maintenance		ybdN	Uncharacterized protein YbdN
p11492-vir-CTXM	67590	68234	+	645	CDS	Backbone: Plasmid maintenance		ybdM	Uncharacterized protein YbdM
p11492-vir-CTXM	68584	69699	+	1116	CDS	Backbone: Plasmid maintenance		iroB	Glycosyl transferase
p11492-vir-CTXM	69761	73486	+	3726	CDS	Backbone: Plasmid maintenance		iroC	Multidrug ABC transporter ATP-binding protein
p11492-vir-CTXM	73591	74820	+	1230	CDS	Backbone: Plasmid maintenance		iroD	Enterochelin esterase
p11492-vir-CTXM	75274	77454	+	2181	CDS	Backbone: Plasmid maintenance		iroN	Ferrienterobactin receptor
p11492-vir-CTXM	77513	77737	+	225	CDS	Backbone: Plasmid maintenance			Hypothetical protein
p11492-vir-CTXM	77880	78782	-	903	CDS	Backbone: Plasmid maintenance			Multidrug DMT transporter permease
p11492-vir-CTXM	78855	79409	-	555	CDS	Backbone: Plasmid maintenance		rpsB	30S ribosomal protein S2
p11492-vir-CTXM	79787	80437	-	651	CDS	Backbone: Plasmid maintenance		gerE	Regulatory proteins
p11492-vir-CTXM	80944	81615	+	672	CDS	Backbone: Plasmid maintenance		ybcY	Putative uncharacterized protein YbcY
p11492-vir-CTXM	82220	82522	-	303	CDS	Backbone: Plasmid maintenance			Hypothetical protein
p11492-vir-CTXM	82799	83317	-	519	CDS	Backbone: Plasmid maintenance			Hypothetical protein
p11492-vir-CTXM	83266	84267	-	1002	CDS	Backbone: Plasmid maintenance			DNA polymerase III subunit epsilon
p11492-vir-CTXM	84231	84803	-	573	CDS	Backbone: Plasmid maintenance			CRISPR associated protein
p11492-vir-CTXM	84854	85909	-	1056	mobile_element	Accessory modules:IS102	IS102	IS102	Insertion sequence: IS102
p11492-vir-CTXM	84854	84870	-	17	repeat_region	Accessory modules:IS102	IS102	IRR_IS102	IS102 inverted repeat right
p11492-vir-CTXM	84909	85877	-	969	CDS	Accessory modules:IS102	IS102	tnpA	IS102 transposase
p11492-vir-CTXM	85893	85909	-	17	repeat_region	Accessory modules:IS102	IS102	IRL_IS102	IS102 inverted repeat left
p11492-vir-CTXM	86129	86377	-	249	CDS	Backbone: Plasmid maintenance			Hypothetical protein
p11492-vir-CTXM	86577	87404	+	828	CDS	Backbone: Plasmid maintenance		fepC	ABC transporter ATP-binding protein
p11492-vir-CTXM	87426	88382	+	957	CDS	Backbone: Plasmid maintenance		fepB	Iron ABC transporter substrate-binding protein
p11492-vir-CTXM	88388	89386	+	999	CDS	Backbone: Plasmid maintenance		fecCD	iron ABC transporter permease
p11492-vir-CTXM	89686	90129	+	444	CDS	Backbone: Plasmid maintenance			Hypothetical protein
p11492-vir-CTXM	90049	90756	-	708	CDS	Backbone: Plasmid maintenance		ybcY	Putative uncharacterized protein YbcY
p11492-vir-CTXM	90982	91101	+	120	CDS	Backbone: Plasmid maintenance			Hypothetical protein
p11492-vir-CTXM	91203	92468	-	1266	CDS	Backbone: Plasmid maintenance		yciC	Putative metal chaperone YciC
p11492-vir-CTXM	92500	92886	+	387	CDS	Backbone: Plasmid maintenance		fur	Ferric uptake regulation protein
p11492-vir-CTXM	93123	93440	+	318	CDS	Backbone: Plasmid maintenance			Lysozyme
p11492-vir-CTXM	93990	94499	-	510	CDS	Backbone: Plasmid maintenance			N-formylmethionylaminoacyl-tRNA deformylase
p11492-vir-CTXM	94683	95171	-	489	CDS	Backbone: Plasmid maintenance			Hypothetical protein
p11492-vir-CTXM	95360	95665	-	306	CDS	Backbone: Plasmid maintenance			Hypothetical protein
p11492-vir-CTXM	95794	96066	-	273	CDS	Backbone: Plasmid maintenance			Hypothetical protein
p11492-vir-CTXM	96252	97508	-	1257	CDS	Backbone: Plasmid maintenance		shiF	MFS transporter
p11492-vir-CTXM	97542	99332	+	1791	CDS	Backbone: Plasmid maintenance		iucA	Aerobactin synthase IucA
p11492-vir-CTXM	99333	100280	+	948	CDS	Backbone: Plasmid maintenance		iucB	Aerobactin synthase IucB
p11492-vir-CTXM	100280	102013	+	1734	CDS	Backbone: Plasmid maintenance		iucC	Aerobactin synthase IucC
p11492-vir-CTXM	102014	103294	+	1281	CDS	Backbone: Plasmid maintenance		iucD	Aerobactin synthase IucD
p11492-vir-CTXM	103373	105577	+	2205	CDS	Backbone: Plasmid maintenance		iutA	Ferric receptor protein IutA
p11492-vir-CTXM	105686	105970	-	285	CDS	Backbone: Plasmid maintenance			Hypothetical protein
p11492-vir-CTXM	106217	106504	+	288	CDS	Backbone: Plasmid maintenance			Hypothetical protein
p11492-vir-CTXM	106546	107106	+	561	CDS	Backbone: Plasmid maintenance		tetR	Tetracycline repressor protein TetR
p11492-vir-CTXM	107120	107572	+	453	CDS	Backbone: Plasmid maintenance			Hypothetical protein
p11492-vir-CTXM	107623	107931	+	309	CDS	Backbone: Plasmid maintenance		ahpD	Alkyl hydroperoxide reductase AhpD
p11492-vir-CTXM	107982	108485	+	504	CDS	Backbone: Plasmid maintenance			Hypothetical protein
p11492-vir-CTXM	108534	109454	+	921	CDS	Backbone: Plasmid maintenance			Hypothetical protein
p11492-vir-CTXM	109676	109951	+	276	CDS	Backbone: Plasmid maintenance			Hypothetical protein
p11492-vir-CTXM	110467	110763	-	297	misc_feature	Backbone: Plasmid maintenance		ΔrmpA2	Truncatd Regulator of mucoid phenotype
p11492-vir-CTXM	110741	111104	-	363	misc_feature	Backbone: Plasmid maintenance		ΔrmpA2	Truncatd Regulator of mucoid phenotype
p11492-vir-CTXM	111522	112235	+	714	CDS	Backbone: Plasmid maintenance			Hypothetical protein
p11492-vir-CTXM	112249	112692	-	444	CDS	Backbone: Plasmid maintenance		vagD	Virulence-associated protein VagD
p11492-vir-CTXM	112689	112919	-	231	CDS	Backbone: Plasmid maintenance		vagC	Virulence-associated protein VagC
p11492-vir-CTXM	113509	114660	+	1152	CDS	Backbone: Plasmid maintenance			Hypothetical protein
p11492-vir-CTXM	114676	114969	+	294	CDS	Backbone: Plasmid maintenance		korC	Transcriptional repressor protein KorC
p11492-vir-CTXM	114959	115300	-	342	CDS	Backbone: Plasmid maintenance			Hypothetical protein
p11492-vir-CTXM	115517	115807	+	291	CDS	Backbone: Plasmid maintenance		yebA	Protein YebA
p11492-vir-CTXM	115797	116696	+	900	CDS	Backbone: Plasmid maintenance		yebB	Protein YebB
p11492-vir-CTXM	116745	118970	-	2226	CDS	Backbone: Plasmid maintenance		pifA	Phage T7 exclusion protein
p11492-vir-CTXM	118972	119874	-	903	CDS	Backbone: Plasmid maintenance		pifC	Transcriptional repressor PifC
p11492-vir-CTXM	119883	120140	+	258	CDS	Backbone: Plasmid maintenance			Hypothetical protein
p11492-vir-CTXM	120159	120686	-	528	CDS	Backbone: Plasmid maintenance			Transcriptional regulator
p11492-vir-CTXM	120709	121188	+	480	misc_feature	Backbone: Plasmid maintenance			Multidrug DMT transporter permease
p11492-vir-CTXM	121169	121177	+	9	repeat_region	Accessory modules:Tn6501		DR_Tn6501	direct repeat
p11492-vir-CTXM	121178	122234	-	1057	mobile_element	Accessory modules:Tn6501	IS903D	IS903D	Insertion sequence: IS903D
p11492-vir-CTXM	121178	121195	-	18	repeat_region	Accessory modules:Tn6501	IS903D	IRR_IS903D	IS903D inverted repeat left
p11492-vir-CTXM	121684	121896	+	213	CDS	Accessory modules:Tn6501	IS903D		Hypothetical protein
p11492-vir-CTXM	121234	122157	-	924	CDS	Accessory modules:Tn6501	IS903D	tnpA	IS903D transposase
p11492-vir-CTXM	122217	122234	-	18	repeat_region	Accessory modules:Tn6501	IS903D	IRL_IS903D	IS903D inverted repeat left
p11492-vir-CTXM	122237	123112	-	876	CDS	Accessory modules:Tn6501		blaCTX-M-24	Class A beta-lactamase CTX-M-24
p11492-vir-CTXM	123155	124810	-	1656	mobile_element	Accessory modules:Tn6501	ISEcp1	ISEcp1	Insertion sequence: ISEcp1
p11492-vir-CTXM	123155	123168	-	14	repeat_region	Accessory modules:Tn6501	ISEcp1	IRR_ISEcp1	ISEcp1 inverted repeat right
p11492-vir-CTXM	123362	124624	-	1263	CDS	Accessory modules:Tn6501	ISEcp1	tnpA	ISEcp1 transposase
p11492-vir-CTXM	124797	124810	-	14	repeat_region	Accessory modules:Tn6501	ISEcp1	IRL_ISEcp1	ISEcp1 inverted repeat left
p11492-vir-CTXM	124811	125856	+	1046	misc_feature	Accessory modules:Tn6501	ΔTn1721	Δmcp	Truncatd Methyl-accepting chemotaxis protein
p11492-vir-CTXM	126008	126045	+	38	repeat_region	Accessory modules:Tn6501	ΔTn1721	IRR_Tn1721	Tn1721 inverted repeat right
p11492-vir-CTXM	126199	126881	-	683	mobile_element	Accessory modules:Tn6501	ΔISKpn19	ΔISKpn19	Insertion sequence: ΔISKpn19
p11492-vir-CTXM	126199	126789	-	591	CDS	Accessory modules:Tn6501	ΔISKpn19		Hypothetical protein
p11492-vir-CTXM	126860	126881	-	22	repeat_region	Accessory modules:Tn6501	ΔISKpn19	IRL_ΔISKpn19	ISKpn19 inverted repeat left
p11492-vir-CTXM	127133	128189	+	1057	mobile_element	Accessory modules:Tn6501	IS903D	IS903D	Insertion sequence: IS903D
p11492-vir-CTXM	127133	127150	+	18	repeat_region	Accessory modules:Tn6501	IS903D	IRL_IS903D	IS903D inverted repeat left
p11492-vir-CTXM	127210	128133	+	924	CDS	Accessory modules:Tn6501	IS903D	tnpA	IS903D transposase
p11492-vir-CTXM	127471	127683	-	213	CDS	Accessory modules:Tn6501	IS903D		Hypothetical protein
p11492-vir-CTXM	128172	128189	+	18	repeat_region	Accessory modules:Tn6501	IS903D	IRR_IS903D	IS903D inverted repeat right
p11492-vir-CTXM	128190	128198	+	9	repeat_region	Accessory modules:Tn6501		DR_Tn6501	direct repeat
p11492-vir-CTXM	128177	128704	+	528	misc_feature	Backbone: Plasmid maintenance			Multidrug DMT transporter permease
p11492-vir-CTXM	128657	128797	-	141	CDS	Backbone: Plasmid maintenance			Hypothetical protein
p11492-vir-CTXM	128911	130035	+	1125	CDS	Backbone: Plasmid maintenance		piv	Pilin gene-inverting protein
p11492-vir-CTXM	130241	131254	-	1014	CDS	Backbone: Plasmid maintenance			Hypothetical protein
p11492-vir-CTXM	131367	131894	+	528	CDS	Backbone: Plasmid maintenance			AraC-like transcription regulator
p11492-vir-CTXM	131802	135246	+	3445	mobile_element	Accessory modules:ΔTn3 family	ΔTn3 family	ΔTn3 family	Transposon: ΔTn3 family
p11492-vir-CTXM	131802	131844	+	43	repeat_region	Accessory modules:ΔTn3 family	ΔTn3 family	IRL_ΔTn3 family	ΔTn3 family inverted repeat left
p11492-vir-CTXM	131905	134865	+	2961	CDS	Accessory modules:ΔTn3 family	ΔTn3 family	tnpA	ΔTn3 family transposase
p11492-vir-CTXM	134975	135244	+	270	misc_feature	Accessory modules:ΔTn3 family	ΔTn3 family	ΔtnpR	Transposon ΔTn3 family resolvase
p11492-vir-CTXM	135701	136567	+	867	CDS	Backbone: Plasmid maintenance			alpha/beta hydrolase
p11492-vir-CTXM	136911	137874	-	964	mobile_element	Accessory modules:ΔIS102	ΔIS102	ΔIS102	Insertion sequence: ΔIS102
p11492-vir-CTXM	136911	137797	-	887	misc_feature	Accessory modules:ΔIS102	ΔIS102	ΔtnpA	Truncated IS102 transposase
p11492-vir-CTXM	137857	137874	-	18	repeat_region	Accessory modules:ΔIS102	ΔIS102	IRL_ΔIS102	ΔIS102 inverted repeat left
p11492-vir-CTXM	138278	138934	+	657	CDS	Backbone: Plasmid maintenance		cicA	HAD family hydrolase;Protein CicA
p11492-vir-CTXM	139271	140488	-	1218	CDS	Backbone: Plasmid maintenance		terF	Tellurium resistance protein TerF
p11492-vir-CTXM	140365	141002	-	638	CDS	Backbone: Plasmid maintenance		rmpA	Regulator of mucoid phenotype
p11492-vir-CTXM	141259	141837	-	579	CDS	Backbone: Plasmid maintenance		terD	Tellurium resistance protein TerD
p11492-vir-CTXM	141876	142916	-	1041	CDS	Backbone: Plasmid maintenance		terC	Tellurium resistance protein TerC
p11492-vir-CTXM	142940	143575	-	636	CDS	Backbone: Plasmid maintenance		terB	Tellurium resistance protein TerB
p11492-vir-CTXM	143418	144599	-	1182	CDS	Backbone: Plasmid maintenance		terA	Tellurium resistance protein TerA
p11492-vir-CTXM	144566	145156	-	591	CDS	Backbone: Plasmid maintenance		terZ	Tellurium resistance protein TerZ
p11492-vir-CTXM	145461	146519	+	1059	CDS	Backbone: Plasmid maintenance			ATPgrasp_Ter superfamily
p11492-vir-CTXM	146495	147673	+	1179	CDS	Backbone: Plasmid maintenance			Hypothetical protein
p11492-vir-CTXM	147666	148439	+	774	CDS	Backbone: Plasmid maintenance		secA	Protein translocase subunit SecA
p11492-vir-CTXM	148375	149520	+	1146	CDS	Backbone: Plasmid maintenance			Hypothetical protein
p11492-vir-CTXM	149517	150476	+	960	CDS	Backbone: Plasmid maintenance		citE	Citrate lyase subunit beta
p11492-vir-CTXM	150433	151710	+	1278	CDS	Backbone: Plasmid maintenance			Hypothetical protein
p11492-vir-CTXM	151707	152171	+	465	CDS	Backbone: Plasmid maintenance		terW	Tellurium resistance protein TerW
p11492-vir-CTXM	152651	153289	+	639	CDS	Backbone: Plasmid maintenance		terY	Tellerium resistance protein TerY
p11492-vir-CTXM	153314	153955	+	642	CDS	Backbone: Plasmid maintenance		terX	Tellurium resistance protein TerX
p11492-vir-CTXM	153956	154594	+	639	CDS	Backbone: Plasmid maintenance		terY	Tellerium resistance protein TerY
p11492-vir-CTXM	154648	155727	+	1080	CDS	Backbone: Plasmid maintenance		terY3	Tellerium resistance protein TerY3
p11492-vir-CTXM	155727	157460	+	1734	CDS	Backbone: Plasmid maintenance			Hypothetical protein
p11492-vir-CTXM	157488	158987	+	1500	CDS	Backbone: Plasmid maintenance		pknD	Serine/threonine-protein kinase PknD
p11492-vir-CTXM	159318	159848	+	531	CDS	Backbone: Plasmid maintenance			Hypothetical protein
p11492-vir-CTXM	159997	160122	+	126	CDS	Backbone: Plasmid maintenance			Hypothetical protein
p11492-vir-CTXM	160124	160534	-	411	CDS	Backbone: Plasmid maintenance			Hypothetical protein
p11492-vir-CTXM	160770	161054	-	285	CDS	Backbone: Plasmid maintenance			Hypothetical protein
p11492-vir-CTXM	161076	161387	-	312	CDS	Backbone: Plasmid maintenance			Hypothetical protein
p11492-vir-CTXM	162127	162501	-	375	CDS	Backbone: Plasmid maintenance			Hypothetical protein
p11492-vir-CTXM	162512	162628	+	117	CDS	Backbone: Plasmid maintenance			Hypothetical protein
p11492-vir-CTXM	162691	164259	-	1569	CDS	Backbone: Plasmid maintenance		prpE	Propionyl-CoA synthetase
p11492-vir-CTXM	164171	165559	-	1389	CDS	Backbone: Plasmid maintenance		czcO	Uncharacterized oxidoreductase CzcO
p11492-vir-CTXM	165454	165885	-	432	CDS	Backbone: Plasmid maintenance			Hypothetical protein
p11492-vir-CTXM	165756	166718	-	963	CDS	Backbone: Plasmid maintenance		sll0787	Uncharacterized protein sll0787
p11492-vir-CTXM	166715	167374	-	660	CDS	Backbone: Plasmid maintenance			Hypothetical protein
p11492-vir-CTXM	167289	168431	-	1143	CDS	Backbone: Plasmid maintenance		rlmN	Probable dual-specificity RNA methyltransferase RlmN
p11492-vir-CTXM	168358	169512	-	1155	CDS	Backbone: Plasmid maintenance		nitA	Aliphatic nitrilase
p11492-vir-CTXM	169373	169987	-	615	CDS	Backbone: Plasmid maintenance			Hypothetical protein
p11492-vir-CTXM	171050	171682	+	633	CDS	Backbone: Plasmid maintenance		rmpA2	Regulator of mucoid phenotype
p11492-vir-CTXM	171802	172029	-	228	CDS	Backbone: Plasmid maintenance			Hypothetical protein
p11492-vir-CTXM	172042	172347	-	306	CDS	Backbone: Plasmid maintenance		copA	Copper exporting ATPase
p11492-vir-CTXM	172405	172809	-	405	CDS	Backbone: Plasmid maintenance			Hypothetical protein
p11492-vir-CTXM	172788	173285	-	498	CDS	Backbone: Plasmid maintenance			Hypothetical protein
p11492-vir-CTXM	174486	175106	+	621	pseudo	Backbone: Plasmid replication		ΔrepA	Truncatd RepHIB replication protein A
p11492-vir-CTXM	175184	176359	+	1176	CDS	Backbone: Plasmid replication		iterons	Binding sites for replication initiator protein
p11492-vir-CTXM	176555	177598	-	1044	CDS	Backbone: Plasmid maintenance			Hypothetical protein
p11492-vir-CTXM	177610	177618	+	9	repeat_region	Accessory modules:IS903	IS903	DR_IS903	IS903 direct repeat
p11492-vir-CTXM	177619	178675	+	1057	mobile_element	Accessory modules:IS903	IS903	IS903	Insertion sequence: IS903
p11492-vir-CTXM	177619	177636	+	18	repeat_region	Accessory modules:IS903	IS903	IRL_IS903	IS903 inverted repeat left
p11492-vir-CTXM	177696	178619	+	924	CDS	Accessory modules:IS903	IS903	tnpA	IS903 transposase
p11492-vir-CTXM	178658	178675	+	18	repeat_region	Accessory modules:IS903	IS903	IRR_IS903	IS903 inverted repeat right
p11492-vir-CTXM	178676	178684	+	9	repeat_region	Accessory modules:IS903	IS903	DR_IS903	IS903 direct repeat
p11492-vir-CTXM	178774	179028	-	255	CDS	Accessory modules:			Hypothetical protein
p11492-vir-CTXM	179206	180342	+	1137	CDS	Accessory modules:		cre	Recombinase CRE
p11492-vir-CTXM	180408	180743	-	336	CDS	Accessory modules:		infC	Translation initiation factor IF-3
p11492-vir-CTXM	180877	181227	-	351	CDS	Accessory modules:			Hypothetical protein
p11492-vir-CTXM	181485	182009	-	525	CDS	Accessory modules:			Hypothetical protein
p11492-vir-CTXM	181952	182911	-	960	CDS	Accessory modules:			DNA replication terminus site-binding protein
p11492-vir-CTXM	183371	183838	-	468	CDS	Accessory modules:			Hypothetical protein
p11492-vir-CTXM	183243	183713	+	471	CDS	Accessory modules:			Hypothetical protein
p11492-vir-CTXM	183829	186274	-	2446	mobile_element	Accessory modules:ΔISEc36	ΔISEc36	ΔISEc36	Insertion sequence: ISEc36
p11492-vir-CTXM	183829	183865	-	37	repeat_region	Accessory modules:ΔISEc36	ΔISEc36	IRR_ΔISEc36	ΔISEc36 inverted repeat right
p11492-vir-CTXM	183835	184758	-	924	CDS	Accessory modules:ΔISEc36	ΔISEc36	tnpB	ISEc36 transposase
p11492-vir-CTXM	184698	184903	-	206	pseudo	Accessory modules:ΔISEc36	ΔISEc36	ΔtnpA-3'	Truncated ISEc36 transposase，3' fragment
p11492-vir-CTXM	184988	186074		1087	mobile_element	Accessory modules:ISKpn41	ISKpn41	ISKpn41	Insertion sequence: Kpn41
p11492-vir-CTXM	184988	185000		13	repeat_region	Accessory modules:ISKpn41	ISKpn41	IRR_ISKpn41	ISKpn41 inverted repeat right
p11492-vir-CTXM	185078	186046	+	969	CDS	Accessory modules:ISKpn41	ISKpn41	tnpA	ISKpn41 transposase
p11492-vir-CTXM	186062	186074		13	repeat_region	Accessory modules:ISKpn41	ISKpn41	IRL_ISKpn41	ISKpn41 inverted repeat left
p11492-vir-CTXM	186070	186274	-	205	pseudo	Accessory modules:ΔISEc36	ΔISEc36	ΔtnpA-5'	Truncated ISEc36 transposase，5' fragment
p11492-vir-CTXM	186285	188810	-	2526	mobile_element	Accessory modules:ISKox1	ISKox1	ISKox1	Insertion sequence: ISKox1
p11492-vir-CTXM	186285	186305	-	21	repeat_region	Accessory modules:ISKox1	ISKox1	IRR_ISKox1	ISKox1 inverted repeat right
p11492-vir-CTXM	186315	187907	-	1593	CDS	Accessory modules:ISKox1	ISKox1	tnpC	ISKox1 transposase
p11492-vir-CTXM	187938	188288	-	351	CDS	Accessory modules:ISKox1	ISKox1	tnpB	ISKox1 transposase
p11492-vir-CTXM	188285	188725	-	441	CDS	Accessory modules:ISKox1	ISKox1	tnpA	ISKox1 transposase
p11492-vir-CTXM	188794	188810	-	17	repeat_region	Accessory modules:ISKox1	ISKox1	IRL_ISKox1	ISKox1 inverted repeat left
p11492-vir-CTXM	188922	189104	-	183	CDS	Backbone: Plasmid maintenance		samB	samB family protein
p11492-vir-CTXM	189183	189476	+	294	CDS	Backbone: Plasmid maintenance		relB	Trans-aconitate 2-methyltransferase
p11492-vir-CTXM	189434	189625	-	192	CDS	Backbone: Plasmid maintenance			Hypothetical protein
p11492-vir-CTXM	189693	189878	-	186	CDS	Backbone: Plasmid maintenance			Hypothetical protein
p11492-vir-CTXM	189845	190006	-	162	CDS	Backbone: Plasmid maintenance			Hypothetical protein
p11492-vir-CTXM	190310	191284	-	975	CDS	Backbone: Plasmid maintenance		parB	plasmid partitioning protein ParB
p11492-vir-CTXM	191281	192456	-	1176	CDS	Backbone: Plasmid maintenance		parA	plasmid partitioning protein ParA
p11492-vir-CTXM	192866	193147	-	282	CDS	Backbone: Plasmid maintenance			Hypothetical protein
